# Supplementary material for: Effect of physical therapy on the flexibility of the infrapatellar fat pad: A single-blind randomised controlled trial
Source: PLoS One. 2022 Mar 17;17(3):e0265333. doi: 10.1371/journal.pone.0265333 (PMC8929552; doi:10.1371/journal.pone.0265333)
Supplement: S1 Data — (XLS) [file pone.0265333.s002.xls]

## Sheet: Data
No	group	sex	age	height	weight	pre 90°	pre 0°	pre ratio	post 90°	post 0°	post ratio
1	1	2	22	161	53	6.43	3.81	1.68766	6.37	3.51	1.81481
2	2	2	21	158	59	5.6	2.53	2.21344	5.01	2.87	1.74564
3	3	2	21	159	45	3.63	1.54	2.35714	5.06	2.42	2.09091
4	1	1	21	173	60	15.61	5.16	3.02519	10.55	7.03	1.50071
5	3	2	22	162	43	7	3.86	1.81347	12.31	5.06	2.43281
6	2	1	22	174	54.8	3.3	1.76	1.875	3.41	2.64	1.29167
7	1	1	22	172	60	12.97	5.41	2.39741	13.08	7.06	1.85269
8	2	1	25	178	71	11.38	5.69	2	11.67	4.82	2.42116
9	3	1	22	173	62	11.77	7.3	1.61233	11.53	6.35	1.81575
10	2	2	20	154	47.5	13.42	3.54	3.79096	10.01	3.18	3.1478
11	1	2	22	160	52	6.12	5.06	1.20949	4.71	3.29	1.43161
12	3	1	22	178	62	17.1	5.92	2.88851	12.65	4.48	2.82366
13	2	2	20	159	51	5.36	1.55	3.45806	7.04	4.38	1.60731
14	3	2	19	158	51	8.22	3.34	2.46108	9.17	2.93	3.12969
15	1	1	20	160	56	7.16	4.41	1.62358	6.73	3.78	1.78042
16	3	1	22	178	65	8.81	3.45	2.55362	9.77	3.57	2.73669
17	2	2	21	151	43	7.51	2.98	2.52013	8.32	4.43	1.8781
18	2	1	20	178	71	9.54	4.53	2.10596	8.35	5.6	1.49107
19	3	2	21	147	48	6.32	2.62	2.41221	10.84	3.57	3.03641
20	1	2	20	160	51	5.01	1.92	2.60938	5.5	2.32	2.37069
21	1	2	19	158	54	11.43	6.19	1.84653	10.72	5.6	1.91429
22	3	2	21	162	45	10.01	3.81	2.6273	9.64	4.29	2.24709
23	2	2	21	153	54	7.75	5.24	1.47901	8.1	4.76	1.70168
24	1	1	20	169	73	4.18	2.14	1.95327	6.8	4.63	1.46868
25	3	1	20	165	58	8.46	5.24	1.6145	6.91	2.15	3.21395
26	2	1	19	170	54	4.29	4.17	1.02878	5.62	3.57	1.57423
27	2	2	20	163	47	6.08	3.23	1.88235	7.28	3.34	2.17964
28	3	1	20	167	53	9.29	6.55	1.41832	8.82	5.13	1.7193
29	1	1	22	181	71	12.03	6.56	1.83384	11.67	4.17	2.79856
30	2	1	21	178	58	14.41	5.96	2.41779	14.76	6.31	2.33914
31	3	2	20	156	53	6.43	2.03	3.16749	8.24	2.26	3.64602
32	1	2	19	149	43	15.41	7.65	2.01438	13.04	5.01	2.60279
33	2	2	19	161	64	12.93	4.88	2.64959	11.34	3.41	3.32551
34	3	2	20	170	57	8.79	1.83	4.80328	10.61	2.95	3.59661
35	1	1	20	175	67	9.76	5.37	1.8175	9.05	4.63	1.95464
36	2	2	20	158	47	8.05	4.39	1.83371	6.83	2.21	3.0905
37	3	1	21	173	58	11.59	7.45	1.5557	11.95	7.93	1.50694
38	1	1	19	167	57	13.46	4.05	3.32346	12.03	4.88	2.46516
39	2	1	21	174	62	4.28	3.54	1.20904	4.44	3.01	1.47508
40	3	2	22	160	57	9.76	5.98	1.63211	8.66	5.49	1.57741
41	1	2	19	168	55	10.21	5.5	1.85636	10.24	5.49	1.86521
42	1	1	18	166	49	7.81	4.64	1.68319	7.46	4.51	1.6541
43	3	1	23	167	54	9.03	5.61	1.60963	8.91	3.66	2.43443
44	2	1	21	177	73	10.25	5.85	1.75214	10.49	5.86	1.7901
45	3	2	22	156	52	10.5	5.14	2.0428	15.01	5.62	2.67082
46	1	1	21	172	68	11.83	6.59	1.79514	14.27	5.49	2.59927
47	3	1	20	162	59	11.62	6.59	1.76328	10.14	6.83	1.48463
47	2	1	19	166	62	4.03	3.92	1.02806	3.07	2.44	1.2582
48	2	1	21	171	74	4.3	3.81	1.12861	6.38	3.81	1.67454
49	1	1	21	178	72	6.53	4.24	1.54009	6.01	3.57	1.68347
50	2	2	22	162	51	9.44	5.7	1.65614	5.07	3.95	1.28354
51	3	2	22	165	58	10.48	8.76	1.19635	9.52	8.93	1.06607
52	1	1	20	169	57	5.6	3.61	1.55125	8.82	5.36	1.64552
53	2	2	21	163	51	9.89	4.53	2.18322	9.29	5.36	1.73321
54	3	2	22	168	54	8.69	3.57	2.43417	8.33	4.76	1.75
55	1	2	21	165	64	7.5	5.49	1.36612	8.57	6.43	1.33281
56	3	1	20	163	60	9.64	4.88	1.97541	10.65	6.55	1.62595
57	3	2	22	151	42.3	6.43	4.53	1.41943	6.91	5.84	1.18322
58	2	2	19	163	50	12.02	6.67	1.8021	6.68	4.17	1.60192
59	1	2	19	165	58	10	3.93	2.54453	9.52	5.24	1.81679
60	2	1	22	173	53	12.74	4.89	2.60532	12.39	4.52	2.74115
61	1	2	19	158	53	4.76	1.33	3.57895	5.24	1.55	3.38065
62	2	2	19	152	46	1.17	0.68	1.72059	1.04	0.69	1.50725
63	2	2	23	157	47	0.64	0.37	1.72973	7.26	2.98	2.43624
64	1	1	20	174	60	12.5	5	2.5	5.6	3.7	1.51351
